# Supplementary material for: Co-identification of candidate regions associated with ovule number per ovary through QTL analysis and GWAS in Raphanus sativus L
Source: Breed Sci. 2025 Nov 8;75(5):400–11. doi: 10.1270/jsbbs.25016 (PMC13129575; doi:10.1270/jsbbs.25016)
Supplement: Supplementary file 2 — Supplemental Table 1 [file 75_400_s2.xlsx]

## Sheet: S1
Supplemental Table1 Information of radish accessions used in this study
Sample no. of accessions*	Scientific name	Variety*	Cultivar name	Genebank JP Number *1	Genebank Consevation Number *1	Tohoku University Brassica Seed Bank Label *2	Seed Company / Institute	Cultivated area	Country	ONPO in Y2019 (Average ± SD)	SNPP in Y2019 (Average ± SD)
Rs2017_002	Raphanus sativus L.	var. hortensis	KOUNOU AWA BANSEI 3	27060	30094			Japan	Japan	4.9 ± 1.6	5 ± 1.2
Rs2017_003	Raphanus sativus L.	var. hortensis	AWA BANSEI	27205	30264			Japan	Japan	6.1 ± 1.9	5.3 ± 1.2
Rs2017_004	Raphanus sativus L.	var. hortensis	KOTABE (JP27225)	27225	30286			Japan	Japan	5.9 ± 1.5	4.4 ± 1
Rs2017_008	Raphanus sativus L.	var. hortensis	AKIZUMARI	26958	29989			Japan	Japan	4.4 ± 1.5	3.5 ± 0.6
Rs2017_009	Raphanus sativus L.	var. hortensis	TAIBYOU OOKURA	26969	30000			Japan	Japan	4.9 ± 0.8	3.6 ± 0.7
Rs2017_010	Raphanus sativus L.	var. hortensis	DAIEI OOKURA	27011	30045			Japan	Japan	6.7 ± 1.5	4.2 ± 1.2
Rs2017_016	Raphanus sativus L.	var. hortensis	WAINCHA	27245	30312			Japan	Japan	6.8 ± 1.5	6.7 ± 1.1
Rs2017_017	Raphanus sativus L.	var. hortensis	OKINAWA ZAIRAI	27248	30315			Japan	Japan	7.2 ± 1.1	6.3 ± 1.2
Rs2017_018	Raphanus sativus L.	var. hortensis	SHIMADAIKON	138085	138085			Japan	Japan	6.7 ± 1.2	5 ± 1.4
Rs2017_020	Raphanus sativus L.	var. hortensis	KAMEIDO	27099	30144			Japan	Japan	4.9 ± 0.9	3.2 ± 1.1
Rs2017_021	Raphanus sativus L.	var. hortensis	UCHIKI GENSUKE	26996	30027			Japan	Japan	6.9 ± 1.2	5.9 ± 1.4
Rs2017_024	Raphanus sativus L.	var. hortensis	TOUKYOU HARU	27025	30059			Japan	Japan	5.2 ± 1.8	3.4 ± 0.9
Rs2017_025	Raphanus sativus L.	var. hortensis	HOUSHUN SHIGATSU	27026	30060			Japan	Japan	6.8 ± 1.7	6.3 ± 1.5
Rs2017_026	Raphanus sativus L.	var. hortensis	SHIGATSU	27220	30281			Japan	Japan	7 ± 1.2	6 ± 1.4
Rs2017_027	Raphanus sativus L.	var. hortensis	UNZEN SHIGATSU	27231	30292			Japan	Japan	7.1 ± 1.9	NA
Rs2017_028	Raphanus sativus L.	var. hortensis	ISAHAYA SHIGATSU	27233	30294			Japan	Japan	5.4 ± 1.4	NA
Rs2017_029	Raphanus sativus L.	var. hortensis	HAKATA SHIJUUNICHI	27046	30080			Japan	Japan	7.1 ± 1.5	4.8 ± 1.1
Rs2017_030	Raphanus sativus L.	var. hortensis	WASE YONJUUNICHI	27177	30232			Japan	Japan	NA	4.7 ± 0.9
Rs2017_031	Raphanus sativus L.	var. hortensis	OOSAKA YONJUUNICHI	27178	30233			Japan	Japan	NA	5.6 ± 0.9
Rs2017_032	Raphanus sativus L.	var. hortensis	SHIJUUNICHI	27184	30239			Japan	Japan	5.2 ± 0.8	4.7 ± 1.1
Rs2017_033	Raphanus sativus L.	var. hortensis	OOSAKA WASE SHIJUUNICHI	27193	30249			Japan	Japan	6.5 ± 1.6	5.5 ± 0.9
Rs2017_036	Raphanus sativus L.	var. hortensis	WASE SUNASHI SHOUGOIN	26986	30017			Japan	Japan	7.6 ± 1.9	NA
Rs2017_037	Raphanus sativus L.	var. hortensis	SHIN OOMARU SHOUGOIN	26987	30018			Japan	Japan	6.3 ± 0.5	5.5 ± 1.5
Rs2017_039	Raphanus sativus L.	var. hortensis	HEIAN SUSHIRAZU SHOUGOIN	26990	30021			Japan	Japan	6.8 ± 0.8	5.5 ± 1
Rs2017_040	Raphanus sativus L.	var. hortensis	HEIAN TAIBYOUSEI WASESHOUGOIN	26991	30022			Japan	Japan	7 ± 0.9	5.8 ± 1.4
Rs2017_044	Raphanus sativus L.	var. hortensis	WAKAYAMA SHIROAGARI	27182	30237			Japan	Japan	7.5 ± 1.1	5.7 ± 0.8
Rs2017_045	Raphanus sativus L.	var. hortensis	TENMA SHIROAGARI	27191	30247			Japan	Japan	NA	5.6 ± 0.7
Rs2017_046	Raphanus sativus L.	var. hortensis	WAKAYAMA SHIROAGARI DAIKON	27197	30256			Japan	Japan	6.1 ± 0.9	5.2 ± 0.7
Rs2017_047	Raphanus sativus L.	var. hortensis	SHIROAGARI KYOU DAIKON	43242	47951			Japan	Japan	7.9 ± 1.3	5.1 ± 1.2
Rs2017_052	Raphanus sativus L.	var. hortensis	NINENGO	26975	30006			Japan	Japan	6.3 ± 1.6	6 ± 0.9
Rs2017_053	Raphanus sativus L.	var. hortensis	HAYABUTORI SHIRONATSU DAIKON	27014	30048			Japan	Japan	6.3 ± 1.2	6.4 ± 1
Rs2017_055	Raphanus sativus L.	var. hortensis	HANASHIRAZU TOKINASHI	27050	30084			Japan	Japan	6.5 ± 1.4	5.4 ± 1.4
Rs2017_057	Raphanus sativus L.	var. hortensis	HANASHIRAZU HAYABUTORI TOKINASHI	27065	30100			Japan	Japan	7.2 ± 2.5	5.9 ± 1.4
Rs2017_061	Raphanus sativus L.	var. hortensis	OKUTE AOKUBINATSU	27092	30135			Japan	Japan	7.1 ± 1.5	5.8 ± 1.2
Rs2017_064	Raphanus sativus L.	var. hortensis	NERIMA MARUJIRI	26941	29968			Japan	Japan	6.6 ± 0.7	4 ± 0.7
Rs2017_065	Raphanus sativus L.	var. hortensis	TAKAKURA	26950	29977			Japan	Japan	6.5 ± 1.5	4.7 ± 0.6
Rs2017_066	Raphanus sativus L.	var. hortensis	NERIMA OONAGA	26992	30023			Japan	Japan	6.6 ± 1.1	5.5 ± 1.3
Rs2017_067	Raphanus sativus L.	var. hortensis	NERIMA OONAGA MARUJIRI	27009	30043			Japan	Japan	7.8 ± 1.4	5.6 ± 1.2
Rs2017_068	Raphanus sativus L.	var. hortensis	NERIMA CHUUNAGA SHIRIBOSO	27019	30053			Japan	Japan	6.5 ± 1.1	4.8 ± 1.4
Rs2017_069	Raphanus sativus L.	var. hortensis	SHIROKUBI MIYASHIGE MARUJIRI	27048	30082			Japan	Japan	6.7 ± 1.4	5.9 ± 1.3
Rs2017_070	Raphanus sativus L.	var. hortensis	HARUFUKU	27151	30199			Japan	Japan	7.4 ± 1.1	7.4 ± 1.3
Rs2017_071	Raphanus sativus L.	var. hortensis	SHIROKUBI HOURYOU	26953	29983			Japan	Japan	7.6 ± 1.4	5.8 ± 1.4
Rs2017_072	Raphanus sativus L.	var. hortensis	HOURYOU	27152	30201			Japan	Japan	7.6 ± 1.2	6.1 ± 1.6
Rs2017_074	Raphanus sativus L.	var. hortensis	MIURA CHOZOU	27030	30064			Japan	Japan	6.7 ± 1.7	5.3 ± 1.3
Rs2017_075	Raphanus sativus L.	var. hortensis	MIURA	27031	30065			Japan	Japan	7 ± 1.3	6.5 ± 1.5
Rs2017_080	Raphanus sativus L.	var. hortensis	YOKOKAWA AKA	27227	30288			Japan	Japan	6.6 ± 1.6	5.8 ± 1.4
Rs2017_081	Raphanus sativus L.	var. hortensis	MERA DAIKON (JP27243)	27243	30309			Japan	Japan	6.2 ± 1	4.3 ± 1.5
Rs2017_082	Raphanus sativus L.	var. hortensis	YOKOGAWA	27247	30314			Japan	Japan	7.5 ± 0.5	5.8 ± 1.6
Rs2017_083	Raphanus sativus L.	var. hortensis	KUROBA MINOWASE	26954	29984			Japan	Japan	7.3 ± 1.5	5.5 ± 1.6
Rs2017_085	Raphanus sativus L.	var. hortensis	TAIBYOU MINOWASE	26968	29999			Japan	Japan	6.1 ± 1.2	4.2 ± 1
Rs2017_089	Raphanus sativus L.	var. hortensis	KUROBA SOUBUTORI MINOWASE	27039	30073			Japan	Japan	6.2 ± 0.9	5.3 ± 1.1
Rs2017_093	Raphanus sativus L.	var. hortensis	MINOTOKI	27083	30125			Japan	Japan	7.6 ± 0.8	5.3 ± 1.4
Rs2017_095	Raphanus sativus L.	var. hortensis	MINO WASE	27113	30158			Japan	Japan	7.1 ± 1.3	5.3 ± 1.3
Rs2017_101	Raphanus sativus L.	var. hortensis	MINOWASE	27163	30213			Japan	Japan	7.1 ± 1.5	6.5 ± 1
Rs2017_104	Raphanus sativus L.	var. hortensis	AOKUBI MIYASHIGE NAGABUTO	26972	30003			Japan	Japan	6.9 ± 2	5.5 ± 1.2
Rs2017_105	Raphanus sativus L.	var. hortensis	AOKUBI MIYASHIGE SOUBUTO	26973	30004			Japan	Japan	6.5 ± 1.1	5.9 ± 1.6
Rs2017_106	Raphanus sativus L.	var. hortensis	KIYOSU	26979	30010			Japan	Japan	6.2 ± 1.6	6.6 ± 1.2
Rs2017_113	Raphanus sativus L.	var. hortensis	ITAGAKI	27057	30091			Japan	Japan	NA	5.9 ± 1.3
Rs2017_114	Raphanus sativus L.	var. hortensis	AOKUBI MIYASHIGE MARUJIRI	27154	30203			Japan	Japan	NA	5.2 ± 1.1
Rs2017_115	Raphanus sativus L.	var. hortensis	SHIROKUBI MIYASHIGE NAGAFUTO	27155	30204			Japan	Japan	6.3 ± 1.5	5.5 ± 1.2
Rs2017_116	Raphanus sativus L.	var. hortensis	MIYASHIGE KIRIBUTO	27160	30209			Japan	Japan	4.4 ± 1.9	5.2 ± 0.9
Rs2017_121	Raphanus sativus L.	var. hortensis	MIYASHIGE SOBUTO	27169	30224			Japan	Japan	6.7 ± 1	5.5 ± 2.3
Rs2017_125	Raphanus sativus L.	var. hortensis	NISHIMACHI RISO	26952	29981			Japan	Japan	5.9 ± 1.2	4.7 ± 1.3
Rs2017_126	Raphanus sativus L.	var. hortensis	KIBA RISO	26956	29986			Japan	Japan	7 ± 1	4.5 ± 1.7
Rs2017_135	Raphanus sativus L.	var. hortensis	OKINAWA SHIMA DAIKON	-	-			Japan	Japan	7 ± 1.2	5.5 ± 1.1
Rs2017_136	Raphanus sativus L.	var. hortensis	ISE TAKUAN	27202	-			Japan	Japan	6.6 ± 1.3	6 ± 1
Rs2017_138	Raphanus sativus L.	var. hortensis	SHIKATA SHIROKUBI	27230	-			Japan	Japan	7.8 ± 0.9	6.1 ± 1.4
Rs2017_139	Raphanus sativus L.	var. hortensis	AKAKUBI ONNA YAMA	27238	-			Japan	Japan	6.4 ± 1.9	5.8 ± 2.1
Rs2017_140	Raphanus sativus L.	var. hortensis	ONNA YAMA	27242	30307			Japan	Japan	6.7 ± 1.1	5.5 ± 0.9
Rs2017_141	Raphanus sativus L.	var. hortensis	CHOJI DAIKON	27246	-			Japan	Japan	7.1 ± 1.8	4 ± 1
Rs2017_145	Raphanus sativus L.	var. hortensis	SEITO(TOU)SAKAN DAIKON	202757	-			East Asia	China	6.9 ± 1.1	5.3 ± 1.4
Rs2017_146	Raphanus sativus L.	var. hortensis	JONAI DAIKON	236507	-			Japan	Japan	8.3 ± 1.4	5.8 ± 1.5
Rs2017_147	Raphanus sativus L.	var. hortensis	ARIRA DAIKON (JP236508)	236508	144911			Japan	Japan	5.7 ± 1.2	4.8 ± 1.2
Rs2017_149	Raphanus sativus L.	var. hortensis	OKINOERABU	236514	-			Japan	Japan	7.6 ± 1.4	6.3 ± 1.8
Rs2017_150	Raphanus sativus L.	var. hortensis	KAIMONDAKE DAIKON	236515	30040478			Japan	Japan	7.8 ± 1.4	6.6 ± 1.5
Rs2017_151	Raphanus sativus L.	var. hortensis	JIDEKON	236517	144915			Japan	Japan	6.2 ± 1.2	5.1 ± 1.1
Rs2017_155	Raphanus sativus L.	var. hortensis	YOKOKAWA DAIKON	236523	30040486			Japan	Japan	7.2 ± 1.8	4.7 ± 1.3
Rs2017_156	Raphanus sativus L.	var. hortensis	JIDAIKON (TSUBAMEGUCHI)	236525	30040488			Japan	Japan	6.8 ± 1.8	5.2 ± 0.9
Rs2017_157	Raphanus sativus L.	var. hortensis	MUKASHI DAIKON	236527	144921			Japan	Japan	6.4 ± 1.2	3.5 ± 1.6
Rs2017_158	Raphanus sativus L.	var. hortensis	SAKURAJIMA DAIKON	236528	144922			Japan	Japan	6.3 ± 1.9	4.1 ± 1.2
Rs2017_159	Raphanus sativus L.	var. hortensis	KOKUBU DAIKON	236530	30040493			Japan	Japan	7.6 ± 1.8	4.7 ± 2.5
Rs2017_160	Raphanus sativus L.	var. hortensis	KAIMONDAKE DAIKON (MATSUHARADA DAIKON)	236531	30040494			Japan	Japan	4.9 ± 1.4	3.6 ± 0.8
Rs2017_161	Raphanus sativus L.	var. hortensis	ITOMAKI DAIKON (BOUSUIKEI)	236532	30040495			Japan	Japan	4 ± 0.4	NA
Rs2017_162	Raphanus sativus L.	var. hortensis	HEIKE DAIKON	236534	30040497			Japan	Japan	6.9 ± 1.2	5.6 ± 1.2
Rs2017_163	Raphanus sativus L.	var. hortensis	SENDA DAIKON	236535	30040498			Japan	Japan	6.1 ± 1.2	4.3 ± 1.3
Rs2017_164	Raphanus sativus L.	var. hortensis	MERA DAIKON (JP236542)	236542	30040505			Japan	Japan	7.1 ± 1.2	5 ± 1.2
Rs2017_165	Raphanus sativus L.	var. hortensis	ONOTSU DAIKON	236592	30040555			Japan	Japan	7 ± 1	5 ± 1.7
Rs2017_167	Raphanus sativus L.	var. hortensis	TOGAKUSHI	27093	30136			Japan	Japan	7.5 ± 0.9	4.8 ± 2.1
Rs2017_170	Raphanus sativus L.	var. hortensis	SHINSHU JIDAIKON	27098	-			Japan	Japan	5.1 ± 1.3	4 ± 1.2
Rs2017_172	Raphanus sativus L.	var. hortensis	NINENGO DAIKON WASE	27116	30161			Japan	Japan	8 ± 1.1	5.6 ± 1.5
Rs2017_177	Raphanus sativus L.	var. hortensis	BANSEI HARUWAKA	27176	30231			Japan	Japan	7.2 ± 1.6	5.1 ± 1.3
Rs2017_178	Raphanus sativus L.	var. hortensis	HAKATA SANGATSU HARUWAKA	27223	-			Japan	Japan	6.1 ± 1.5	4.5 ± 1.8
Rs2017_180	Raphanus sativus L.	var. hortensis	NAGAGATA HARUWAKA	27237	-			Japan	Japan	7 ± 1.3	5 ± 2.1
Rs2017_181	Raphanus sativus L.	var. hortensis	SUIKOMI NINENGO	76695	-			Japan	Japan	7 ± 0.8	5.8 ± 1
Rs2017_182	Raphanus sativus L.	var. hortensis	KISHUU SHIRO 1	27187	-			Japan	Japan	6.7 ± 0.9	4.7 ± 1.1
Rs2017_183	Raphanus sativus L.	var. hortensis	KISHUU SHIRO 2	27188	-			Japan	Japan	7.3 ± 1.7	4.9 ± 1.7
Rs2017_185	Raphanus sativus L.	var. hortensis	SHIROKUBI WAKAYAMA	27190	-			Japan	Japan	6.4 ± 1	4.9 ± 1.6
Rs2017_195	Raphanus sativus L.	var. hortensis	AKAIKE	27159	30208			Japan	Japan	8.3 ± 1.1	6 ± 1.7
Rs2017_196	Raphanus sativus L.	var. hortensis	HORIE TSUMARI	27153	-			Japan	Japan	6.5 ± 2	5.7 ± 1.4
Rs2017_197	Raphanus sativus L.	var. hortensis	ITSUKA ICHIBA	27158	30207			Japan	Japan	7.3 ± 1.1	6 ± 1.3
Rs2017_198	Raphanus sativus L.	var. hortensis	MEIJI FUTO	27157	-			Japan	Japan	7 ± 1.2	5.3 ± 1.3
Rs2017_199	Raphanus sativus L.	var. hortensis	SARAKAZUKI	27206	30265			Japan	Japan	6.8 ± 1.3	5.6 ± 1.3
Rs2017_200	Raphanus sativus L.	var. hortensis	UKISHIMA DAIKON	27106	-			Japan	Japan	5.5 ± 1.7	4.5 ± 1.1
Rs2017_201	Raphanus sativus L.	var. hortensis	SHIRODEEKUNI	104638	30042702			Japan	Japan	6.9 ± 1.5	3.5 ± 1.3
Rs2017_203	Raphanus sativus L.	var. hortensis	MORIGUCHI	27156	30205			Japan	Japan	6 ± 0.5	4.2 ± 2
Rs2017_204	Raphanus sativus L.	var. hortensis	KIJIKASHIRA	76694	83461			Japan	Japan	5.5 ± 1.1	4 ± 1.8
Rs2017_205	Raphanus sativus L.		KOZENA	27071	30108			Japan	Japan	8 ± 1.3	7.1 ± 1.4
Rs2017_206	Raphanus sativus L.	var. hortensis	SENDAI JIDAIKON	27069	-			Japan	Japan	6.9 ± 1.4	4.7 ± 1.2
Rs2017_207	Raphanus sativus L.	var. hortensis	HARUHIKARI	26982	30013			Japan	Japan	7.4 ± 1.3	6.6 ± 1.6
Rs2017_208	Raphanus sativus L.	var. hortensis	HEIAN HAYABUTORI TOKINASHI	43235	47943			Japan	Japan	6 ± 0.9	5.5 ± 1.3
Rs2017_209	Raphanus sativus L.	var. hortensis	KARAMI DAIKON	76696	83463			Japan	Japan	8.2 ± 1.3	6.7 ± 2.7
Rs2017_210	Raphanus sativus L.	var. hortensis	KUKI DAIKON	43232	-			Japan	Japan	6 ± 1.2	5.3 ± 1.3
Rs2017_211	Raphanus sativus L.	var. hortensis	MIYAKO	26988	-			Japan	Japan	7.8 ± 0.8	6.4 ± 1.2
Rs2017_212	Raphanus sativus L.	var. hortensis	MOMOYAMA DAIKON	43233	-			Japan	Japan	7 ± 1.6	4.2 ± 1.6
Rs2017_213	Raphanus sativus L.	var. hortensis	SABAKA DAIKON	43234	-			Japan	Japan	7.5 ± 1.3	6.4 ± 1.4
Rs2017_214	Raphanus sativus L.	var. hortensis	SANGATSU HORIIRI	27203	30262			Japan	Japan	5.4 ± 1.2	5 ± 0.9
Rs2017_215	Raphanus sativus L.	var. hortensis	TAKAGAMINE	27195	30253			Japan	Japan	8 ± 1.1	6.2 ± 0.8
Rs2017_216	Raphanus sativus L.	var. hortensis	KOTOJI	26967	29998			Japan	Japan	5.7 ± 1.1	5.5 ± 1.4
Rs2017_217	Raphanus sativus L.	var. hortensis	TOSUI	26966	29997			Japan	Japan	6.3 ± 1.1	5.7 ± 1.2
Rs2017_218	Raphanus sativus L.	var. hortensis	SHIROGUKI UGURO	27218	30277			Japan	Japan	5 ± 0.8	3.8 ± 0.9
Rs2017_219	Raphanus sativus L.	var. hortensis	KATOU	27112	30157			Japan	Japan	6 ± 1.8	4.3 ± 1.1
Rs2017_220	Raphanus sativus L.	var. hortensis	MANYOU DAIKON	27137	-			Japan	Japan	6.5 ± 1.1	6.3 ± 1.8
Rs2017_221	Raphanus sativus L.	var. hortensis	SOSHUN	26978	30009			Japan	Japan	7.8 ± 1.2	7 ± 1.2
Rs2017_223	Raphanus sativus L.	var. hortensis	MISONO DAIKON	27180	30235			Japan	Japan	8.8 ± 1.2	5.4 ± 1.2
Rs2017_224	Raphanus sativus L.	var. hortensis	KOMAGI	27078	30117			Japan	Japan	6.1 ± 1.4	4.6 ± 1.2
Rs2017_225	Raphanus sativus L.	var. niger	KURO DAIKON A	27017	-			Japan	Japan	6.5 ± 2	4.5 ± 1.5
Rs2017_226	Raphanus sativus L.	var. hortensis	UDO GAHARA	27074	30113			Japan	Japan	7.9 ± 1	5.3 ± 1.3
Rs2017_227	Raphanus sativus L.	var. hortensis	YAMAGATA	27079	30119			Japan	Japan	5.3 ± 1.2	5.1 ± 1.2
Rs2017_228	Raphanus sativus L.	var. hortensis	NISHIKI AKAMARU DAIKON	27219	-			Japan	Japan	7.2 ± 1.3	5.3 ± 1.4
Rs2017_229	Raphanus sativus L.	var. hortensis	YAMAGUCHI	27214	30273			Japan	Japan	6.3 ± 1.9	4.9 ± 1.4
Rs2017_230	Raphanus sativus L.	var. hortensis	IBUKI DAIKON	27054	-			Japan	Japan	5 ± 0.9	4.5 ± 1.3
Rs2017_231	Raphanus sativus L.	var. hortensis	KAWAJIRI	26942	29969			Japan	Japan	6.4 ± 1.3	5.7 ± 1
Rs2017_232	Raphanus sativus L.	var. hortensis	SANPACHI	26945	29972			Japan	Japan	4.8 ± 0.9	4.8 ± 1.2
Rs2017_233	Raphanus sativus L.	var. hortensis	YOTSUGOYA	26946	29973			Japan	Japan	6.8 ± 1.3	6.7 ± 1.1
Rs2017_234	Raphanus sativus L.	var. hortensis	SAKAI	27022	30056			Japan	Japan	6.5 ± 2.2	4.5 ± 0.9
Rs2017_235	Raphanus sativus L.	var. hortensis	MIYUKI	27001	30033			Japan	Japan	5.9 ± 1.3	4.5 ± 1.1
Rs2017_236	Raphanus sativus L.	var. hortensis	SANTO DAIKON	27101	30146			Japan	Japan	7.6 ± 2	5 ± 1.2
Rs2017_237	Raphanus sativus L.	var. hortensis	YOSHUN	26981	30012			Japan	Japan	8.2 ± 0.6	7.2 ± 1.4
Rs2017_238	Raphanus sativus L.	var. hortensis	TENMA	27179	30234			Japan	Japan	6.4 ± 1.1	5.5 ± 1.1
Rs2017_239	Raphanus sativus L.	var. hortensis	YOKOMON DAIKON	27192	30248			Japan	Japan	7 ± 0.9	5.7 ± 1.5
Rs2017_240	Raphanus sativus L.	var. hortensis	AKAGUCHI DAIKON	27109	-			Japan	Japan	7.1 ± 1.3	5.8 ± 1
Rs2017_241	Raphanus sativus L.	var. hortensis	SHIROKUBI KIREBA JIDAIKON	27138	30185			Japan	Japan	4.6 ± 1	4.3 ± 1.2
Rs2017_242	Raphanus sativus L.	var. hortensis	UENO JIDAIKON	26948	29975			Japan	Japan	5 ± 1.4	6 ± 1.2
Rs2017_243	Raphanus sativus L.	var. hortensis	BISAI	27118	30164			Japan	Japan	5.9 ± 1.4	4.7 ± 1.1
Rs2017_244	Raphanus sativus L.	var. hortensis	KUNITOMI	27003	-			Japan	Japan	6.8 ± 1	5.5 ± 1
Rs2017_245	Raphanus sativus L.	var. hortensis	TOUKYOU TAKUAN	27005	30039			Japan	Japan	4.9 ± 1	5.3 ± 1.1
Rs2017_246	Raphanus sativus L.	var. hortensis	AKIDOMARI DAIKON	27208	30267			Japan	Japan	6.4 ± 1.2	5.1 ± 1.1
Rs2017_247	Raphanus sativus L.	var. hortensis	NEZUMI	27047	30081			Japan	Japan	7.6 ± 0.5	5.4 ± 1.7
Rs2017_248	Raphanus sativus L.	var. hortensis	HONJOUKAERI KAIWARE	27082	30124			Japan	Japan	5.7 ± 0.7	5.2 ± 1.3
Rs2017_249	Raphanus sativus L.	var. hortensis	KAIWARE	27232	-			Japan	Japan	7 ± 0.5	6.3 ± 1.1
Rs2017_250	Raphanus sativus L.	var. hortensis	SHIROKUBI MUNAKATA	27222	-			Japan	Japan	7.6 ± 1.6	5.4 ± 1.6
Rs2017_251	Raphanus sativus L.	var. hortensis	TAKAROKU AOKUBI	27241	30306			Japan	Japan	7.1 ± 1.3	5.9 ± 1.4
Rs2017_252	Raphanus sativus L.	var. hortensis	BENISUJI	27070	30106			Japan	Japan	7.7 ± 0.9	4.6 ± 1.6
Rs2017_253	Raphanus sativus L.	var. hortensis	HOKKAI CHOZO 1	26959	29990			Japan	Japan	6.5 ± 1.4	5.4 ± 1.1
Rs2017_261	Raphanus sativus L.	var. hortensis	DAIMARU SHOUGOIN			RAP-W18	WATANABE seed Co. LTD, in Japan	Japan	Japan	7.2 ± 0.9	4.4 ± 1.3
Rs2017_276	Raphanus sativus L.		TAIBYO SOBUTORI				Takii Seed, In Japan	Japan	Japan	6.7 ± 1.3	5.7 ± 1.2
Rs2017_278	Raphanus sativus L.		NATSU NO TSUBASA				Takii Seed, In Japan	Japan	Japan	7.4 ± 1	6.6 ± 1.2
Rs2017_282	Raphanus sativus L.		OFUKURO				Takii Seed, In Japan	Japan	Japan	5.9 ± 1.4	5.2 ± 1
Rs2017_287	Raphanus sativus L.		SAKURA KAZE				Takii Seed, In Japan	Japan	Japan	5.7 ± 1.1	5.8 ± 1.2
Rs2017_294	Raphanus sativus L.		WHITE STICK				NANTO SEED Co., LTD., in Japan	Japan	Japan	6.3 ± 1	6 ± 1.6
Rs2017_298	Raphanus sativus L.		WAKAMIYA No.2				WATANABE seed Co. LTD, in Japan	Japan	Japan	6.3 ± 1.2	6.3 ± 1.1
Rs2017_299	Raphanus sativus L.		HARUBIJIN				KANEKO SEEDS CO., LTD., in Japan	Japan	Japan	5.7 ± 1	6.2 ± 1
Rs2017_305	Raphanus sativus L.		YR KURAMA				Takii Seed, In Japan	Japan	Japan	7.2 ± 1.1	6.3 ± 1.2
Rs2017_311	Raphanus sativus L.	var. hortensis	BAIKA HAKU	27272	30340			East Asia	China	7.8 ± 1.3	6.9 ± 1.5
Rs2017_312	Raphanus sativus L.	var. hortensis	DAIBAIKA	27276	30345			East Asia	Taiwan	7.8 ± 1.9	NA
Rs2017_313	Raphanus sativus L.	var. hortensis	SOUBAIKA SAITOU	27277	30346			East Asia	Taiwan	7.1 ± 0.8	6.2 ± 1.2
Rs2017_314	Raphanus sativus L.	var. hortensis	NANYOU NATSUMAKI DAIKON 30	27278	30347			East Asia	Taiwan	7.9 ± 1.8	6.8 ± 1.1
Rs2017_315	Raphanus sativus L.	var. hortensis	NISHIKURA DAIKON(SEI)	76682	83449			East Asia	China	5.7 ± 1.1	NA
Rs2017_318	Raphanus sativus L.	var. hortensis	TIBET KEI DAIKON	76689	83456			East Asia	China	4.6 ± 1.3	3.9 ± 1.4
Rs2017_320	Raphanus sativus L.	var. hortensis	SHIKI ROOBO(KON)	76691	83458			East Asia	China	7.7 ± 0.8	5.9 ± 1.7
Rs2017_321	Raphanus sativus L.	var. hortensis	RANG FEN BAI LOU BO	76697	83464			East Asia	China	7.5 ± 1.3	5.7 ± 1.1
Rs2017_322	Raphanus sativus L.	var. hortensis	BAI YUAN LUO BO	80995	87900			East Asia	China	7.8 ± 1.9	5.8 ± 1.3
Rs2017_323	Raphanus sativus L.	var. hortensis	EVEREST	-	-			East Asia	China	6.5 ± 1	5.1 ± 1.2
Rs2017_328	Raphanus sativus L.	var. hortensis	DAIKOUHOU	27265	30333			East Asia	China	7.7 ± 1.3	5.6 ± 1.9
Rs2017_329	Raphanus sativus L.	var. hortensis	IBO AO	27266	30334			East Asia	China	7.2 ± 2.2	4.8 ± 1.7
Rs2017_346	Raphanus sativus L.	var. hortensis	SHUUEN	90766	98003			East Asia	China	7.7 ± 0.8	6 ± 1.4
Rs2017_350	Raphanus sativus L.	var. hortensis	WEI PI QIN	127742	121024			East Asia	China	7.5 ± 0.8	4.9 ± 1.3
Rs2017_353	Raphanus sativus L.	var. hortensis	KOTOSEICHOU	236578	30040541			East Asia	China	6.8 ± 1	NA
Rs2017_354	Raphanus sativus L.	var. hortensis	TOKUSEN SHUNJU ARUTARI	27256	30324			East Asia	Korea	7.9 ± 0.8	6.6 ± 1.1
Rs2017_355	Raphanus sativus L.	var. hortensis	SHUNJU ARUTARI	27257	30325			East Asia	Korea	7.4 ± 1.2	6.1 ± 1.1
Rs2017_356	Raphanus sativus L.	var. hortensis	KEIJO ARUTARI	27258	30326			East Asia	Korea	8.2 ± 1	6.6 ± 1.6
Rs2017_372	Raphanus sativus L.	var. hortensis	EN DAIKON	133262	27020148			East Asia	China	7 ± 0.9	5.4 ± 1.3
Rs2017_375	Raphanus sativus L.	var. hortensis	HARUMAKI MIZU DAIKON	133695	-			East Asia	China	6.9 ± 1	5.4 ± 1.3
Rs2017_377	Raphanus sativus L.	var. hortensis	KAEI DAIKON	133698	27020989			East Asia	China	6.2 ± 0.9	4.8 ± 0.8
Rs2017_383	Raphanus sativus L.	var. hortensis	SI JI LUO BO	134818	27022363			East Asia	China	6.6 ± 1.7	6.3 ± 1.5
Rs2017_386	Raphanus sativus L.	var. hortensis	SHINRIBI	136457	27024423			East Asia	China	6.9 ± 1.5	4.6 ± 1.3
Rs2017_432	Raphanus sativus L.	var. caudatus	SAYADAIKON (JP76702)	76702	-			South / Southeast Asia	Thailand	12.4 ± 2.1	7.7 ± 2.4
Rs2017_433	Raphanus sativus L.	var. caudatus	SAYADAIKON (JP76703)	76703	-			South / Southeast Asia	Thailand	9 ± 1.1	8 ± 1.7
Rs2017_434	Raphanus sativus L.	var. caudatus	SAYADAIKON (JP76704)	76704	-			South / Southeast Asia	Thailand	9.1 ± 0.9	8 ± 2.1
Rs2017_435	Raphanus sativus L.	var. caudatus	PAK-10420	86212	27022623			South / Southeast Asia	Pakistan	7.7 ± 1.6	9.1 ± 1.4
Rs2017_436	Raphanus sativus L.	var. caudatus	PAK-10428	86213	27022629			South / Southeast Asia	Pakistan	6.5 ± 1.2	5.9 ± 1.3
Rs2017_437	Raphanus sativus L.	var. caudatus	PAK-10430	86214	27022630			South / Southeast Asia	Pakistan	9.9 ± 0.9	7.3 ± 1.8
Rs2017_438	Raphanus sativus L.	var. caudatus	PAK-10434	86215	27022633			South / Southeast Asia	Pakistan	5.5 ± 1.4	6.4 ± 1.7
Rs2017_439	Raphanus sativus L.	var. caudatus	PAK-10437	86216	27022634			South / Southeast Asia	Pakistan	8.4 ± 1.2	6.7 ± 1.4
Rs2017_460	Raphanus sativus L.	var. hortensis	CHUGOKU DAIKON KOUGABENIMARU			RAP-R10	SAKATA Seed co., in Japan	East Asia	China	4.8 ± 1.6	3.5 ± 1.3
Rs2017_461	Raphanus sativus L.	var. raphanistroides	Sanhama (Kyoto)			RAP-H01		Japan	Japan	4.6 ± 2.1	4.9 ± 1.4
Rs2017_464	Raphanus sativus L.	var. raphanistroides	Kahokugata (Ishikawa)			RAP-H05		Japan	Japan	5.5 ± 1	4.4 ± 1.2
Rs2017_465	Raphanus sativus L.	var. raphanistroides	Shirao Kaisuiyokujo (Ishikawa)			RAP-H06		Japan	Japan	4.6 ± 1.5	4.2 ± 1.2
Rs2017_466	Raphanus sativus L.	var. raphanistroides	Himi Kaiganshimao (Toyama)			RAP-H07		Japan	Japan	3.9 ± 1.4	2.4 ± 2.4
Rs2017_467	Raphanus sativus L.	var. raphanistroides	Yaezuhama (Toyama)			RAP-H08		Japan	Japan	4.2 ± 0.8	3.5 ± 1.1
Rs2017_468	Raphanus sativus L.	var. raphanistroides	Mihama (Fukui)			RAP-H09		Japan	Japan	3.6 ± 1	2.6 ± 0.9
Rs2017_469	Raphanus sativus L.	var. raphanistroides	Fukushimagata (Niigata)			RAP-H10		Japan	Japan	5.2 ± 1.6	4.8 ± 0.8
Rs2017_470	Raphanus sativus L.	var. caudatus	RAT-TAIL-RADISH (SAT25)			RAP-SAT25		South / Southeast Asia	Thailand	11.3 ± 1.9	8.6 ± 1.5
Rs2017_471	Raphanus sativus L.	var. caudatus	SAYADAIKON (SAT40)			RAP-SAT40		South / Southeast Asia		12.9 ± 1.8	10.7 ± 2.4
Rs_RAP-H02	Raphanus sativus L.	var. raphanistroides	Nohara (Kyoto)			RAP-H02		Japan	Japan	5 ± 1	NA
Rs_RAP-H03	Raphanus sativus L.	var. raphanistroides	Ryuuguu B (Kyoto)			RAP-H03		Japan	Japan	4.5 ± 1.1	4.1 ± 1.1
Rs_RAP-SAT22	Raphanus sativus L.	var. hortensis	HANATSUKURI DAIKON（SAT22）			RAP-SAT22		Japan	Japan	5.2 ± 1.1	4.1 ± 1
Rs_RAP-W15	Raphanus sativus L.	var. hortensis	KOSHIN DAIKON			RAP-W15	WATANABE seed Co. LTD, in Japan	East Asia	China	5.8 ± 0.9	4.6 ± 1.3
Rs_RAP-W20	Raphanus sativus L.	var. hortensis	YAMADA NEZUMI DAIKON			RAP-W20	MARUTANE Co., LTD., in Japan	Japan	Japan	6.7 ± 2	5 ± 1.3
Rs_RAP_W21			AOMI DAIKON			RAP-W21		Japan	Japan	7 ± 1.7	4.6 ± 1.4
Rs_RAP_W23			TOKINASHI DAIKON			RAP-W23		Japan	Japan	8.1 ± 1	7.4 ± 1.2
*1 GenBank URL: https://www.gene.affrc.go.jp/about.php
*2 URL of Tohoku University Brassica Seed Bank: . A part of accessions are not listed in the website.
* Based on collection area and taproot type
