# Supplementary material for: Co-identification of candidate regions associated with ovule number per ovary through QTL analysis and GWAS in Raphanus sativus L
Source: Breed Sci. 2025 Nov 8;75(5):400–11. doi: 10.1270/jsbbs.25016 (PMC13129575; doi:10.1270/jsbbs.25016)
Supplement: Supplementary file 3 — Supplemental Table 2 [file 75_400_s3.xlsx]

## Sheet: S2
Supplemental Table 2 Sequence of primers used to amplify target sequences
Name	Forward (5' to 3')	Reverse (5' to 3')	Habore site (bp)	Restriction Enzyme
PCR-RFLP-1	ATTCAGCCTTGATGCACTACAAA	AAAGAAGGCAGAGCTTCACGG	39351845	Mse I
PCR-RFLP-2	AGAGGCGTTACCTCTAGCCA	TCCACGTCTCTCCGTAAGGT	39468705	Dde I
