# Supplementary material for: Co-identification of candidate regions associated with ovule number per ovary through QTL analysis and GWAS in Raphanus sativus L
Source: Breed Sci. 2025 Nov 8;75(5):400–11. doi: 10.1270/jsbbs.25016 (PMC13129575; doi:10.1270/jsbbs.25016)
Supplement: Supplementary file 4 — Supplemental Table 3 [file 75_400_s4.xlsx]

## Sheet: S3
Supplemental Table 3 Sequence of primers used in the qPCR analysis
Gene	Forward (5' to 3')	Reverse (5' to 3')
RsGAPDH	GAAATCAAGAAGGCTATCAAGGAG	TTGTCACCAACGAAGTCAGT
LOC108857444 (RsSGT)	CCGAAGAGATTGAAGCCGGT	TATTGCCACCACCACCTGAA
LOC108862497 (RsEMB3004)	ACCAACATCCGTCGCCAACCT	GCACGCTTCTGATACGCAAGGA
LOC108805143 (RsCCT3)	TGTTCTCGTTCTCAAGGATTCG	CCACCAGCATCGAGAAGCAT
LOC108805130 (RsCLPS3)	CGTCGACCCTCTTTGCTACTG	GCAGTCCCGTTAACAACACG
LOC108863074 (RsFLK)	GTTGAGGAGACAAGGGCTCG	TGGAAACCTTTGTAGGCGGA
