# Supplementary material for: Co-identification of candidate regions associated with ovule number per ovary through QTL analysis and GWAS in Raphanus sativus L
Source: Breed Sci. 2025 Nov 8;75(5):400–11. doi: 10.1270/jsbbs.25016 (PMC13129575; doi:10.1270/jsbbs.25016)
Supplement: Supplementary file 5 — Supplemental Table 4 [file 75_400_s5.xlsx]

## Sheet: S2
Supplemental Table 4 Sequence of primers used to amplify the RsFLK promoter
Primer	Sequence (5' to 3')
Forward	AGAAAGTCGTGAAGGACGGAGCCTGCCTGTCTTAG*
Reverse	TCCAAGGATCCCCGGCGAGCCCTTGTCTCCTCAAC
*The bold letters indicate sequences complementary to the plasmid.
