# Supplementary material for: Co-identification of candidate regions associated with ovule number per ovary through QTL analysis and GWAS in Raphanus sativus L
Source: Breed Sci. 2025 Nov 8;75(5):400–11. doi: 10.1270/jsbbs.25016 (PMC13129575; doi:10.1270/jsbbs.25016)
Supplement: Supplementary file 6 — Supplemental Table 5 [file 75_400_s6.xlsx]

## Sheet: S2
Supplemental Table 5 Details of radish references used for RsFLK sequence comparison
Genome assembly name	Species (cultivar)	Data Source	Reference
ASM80110v3	WK10039	NCBI	(Yu et al., 2019)
RSAskr_r1.0	Sakurajima	Plant Garden	(Shirasawa et al., 2020)
GWHANWE00000000	Rat-tail radish	BIG Data Center	(Zhang et al., 2021)
