# Supplementary material for: Co-identification of candidate regions associated with ovule number per ovary through QTL analysis and GWAS in Raphanus sativus L
Source: Breed Sci. 2025 Nov 8;75(5):400–11. doi: 10.1270/jsbbs.25016 (PMC13129575; doi:10.1270/jsbbs.25016)
Supplement: Supplementary file 7 — Supplemental Table 6 [file 75_400_s7.xlsx]

## Sheet: S4
Supplemental Table 6 Positions and effect of QTLs for ONPO detected in two years
Trait	Year	QTL	Rs	Position (bp)	LOD	Adda	PVE (%)b
ONPO	2022	qON-5.1	5	8,238,411–8,853,572	4.2	0.5	9.3
		qON-5.2	5	33,673,978–34,739,830	6.5	0.53	14.9
		qON-9.1	9	32,285,271–32,625,683	4.3	0.42	9.5
	2023	qON-2.1	2	28,972,458–29,027,762	4.9	0.45	4.7
		qON-5.3	5	21,931,759–23,318,329	6.3	0.56	6.7
		qON-5.4	5	31,101,504–31,215,648	13.2	0.05	16
		qON-5.5	5	31,929,817–32,903,439	6.7	-0.003	7.6
		qON-6.1	6	30,706,956–33,658,294	7.7	0.08	7.8
		qON-7.1	7	1,748,372–1,839,083	8.4	0.08	10.5
a: Additive effect of ‘R40’ alleles are shown.
b: Percent phenotypic variation explained by a QTL.
