# Supplementary material for: Co-identification of candidate regions associated with ovule number per ovary through QTL analysis and GWAS in Raphanus sativus L
Source: Breed Sci. 2025 Nov 8;75(5):400–11. doi: 10.1270/jsbbs.25016 (PMC13129575; doi:10.1270/jsbbs.25016)
Supplement: Supplementary file 8 — Supplemental Table 7 [file 75_400_s8.xlsx]

## Sheet: S5
Supplemental Table 7 QTNs associated with ONPO identified using SL-GWAS
Trait	QTN	Rs	Position (bp)	LOD	PVE (%) a
ONPO	q5.1	5	4763784	3.6	3.2
	q5.2	5	16598386	3	2.8
	q5.3	5	24380309	3.1	2.6
	q5.4	5	24380311	3.1	2.6
	q5.5	5	39351817	3.1	2.6
	q5.6	5	39351839	3	2.6
	q5.7	5	39351845	3	2.6
	q8.1	8	17674350	3.3	2.9
a: Percent phenotypic variation explained by a QTN.
